# Supplementary material for: A Type I Restriction-Modification System Associated with Enterococcus faecium Subspecies Separation
Source: Appl Environ Microbiol. 2019 Jan 9;85(2):e02174-18. doi: 10.1128/AEM.02174-18 (PMC6328761; doi:10.1128/AEM.02174-18)
Supplement: Supplemental file 2 [file AEM.02174-18-sd002.xlsx]

## Sheet: R subunits
	Efm933 EFPG_01271	Efm410 EFTG_00784	Efm502 EFQG_01130	Efm408 EFUG_01528	Efm733 EFSG_05027	com15 EFWG_02517	Efm933 EFPG_05436	Efm410 EFTG_02030	Efm501 EFRG_00105
Efm933 EFPG_01271		100	100	97	99	99	34	35	27
Efm410 EFTG_00784	100		100	98	99	99	34	35	27
Efm502 EFQG_01130	100	100		98	99	99	34	35	27
Efm408 EFUG_01528	97	98	98		98	97	34	35	27
Efm733 EFSG_05027	99	99	99	98		100	34	35	27
com15 EFWG_02517	99	99	99	97	100		34	35	27
Efm933 EFPG_05436	34	34	34	34	34	34		99	24
Efm410 EFTG_02030	35	35	35	35	35	35	99		24
Efm501 EFRG_00105	27	27	27	27	27	27	24	24

## Sheet: M subunits
	Efm933 EFPG_01269	Efm410 EFTG_00782	Efm502 EFQG_01132	Efm408 EFUG_01526	Efm733 EFSG_05029	com15 EFWG_02519	Efm933 EFPG_05433	Efm410 EFTG_02032	Efm501 EFRG_00107
Efm933 EFPG_01269		100	100	95	95	99	55	55	50
Efm410 EFTG_00782	100		100	95	95	99	55	55	50
Efm502 EFQG_01132	100	100		95	95	99	55	55	50
Efm408 EFUG_01526	95	95	95		98	96	53	53	48
Efm733 EFSG_05029	95	95	95	98		95	53	53	49
com15 EFWG_02519	99	99	99	96	95		55	55	50
Efm933 EFPG_05433	55	55	55	53	53	55		100	46
Efm410 EFTG_02032	55	55	55	53	53	55	100		46
Efm501 EFRG_00107	50	50	50	48	49	50	46	46

## Sheet: S subunits
	Efm933 EFPG_01270	Efm410 EFTG_00783	Efm502 EFQG_01131	Efm408 EFUG_01527	Efm733 EFSG_05028	com15 EFWG_02518	Efm933 EFPG_05434-5	Efm410 EFTG_02031	Efm501 EFRG_00106
Efm933 EFPG_01270		100	100	38	36	36	11	21	32
Efm410 EFTG_00783	100		100	38	36	36	11	21	32
Efm502 EFQG_01131	100	100		38	36	36	11	21	32
Efm408 EFUG_01527	38	38	38		44	35	12	21	28
Efm733 EFSG_05028	36	36	36	44		32	11	20	32
com15 EFWG_02518	36	36	36	35	32		11	41	32
Efm933 EFPG_05434-5	11	11	11	12	11	11		46	33
Efm410 EFTG_02031	21	21	21	21	20	41	46		43
Efm501 EFRG_00106	32	32	32	28	32	32	33	43
