# Supplementary material for: A Type I Restriction-Modification System Associated with Enterococcus faecium Subspecies Separation
Source: Appl Environ Microbiol. 2019 Jan 9;85(2):e02174-18. doi: 10.1128/AEM.02174-18 (PMC6328761; doi:10.1128/AEM.02174-18)
Supplement: Supplemental file 3 [file AEM.02174-18-sd003.xlsx]

## Sheet: Sheet1
Sample name	motifString	centerPos	modificationType	fraction	nDetected	nGenome	groupTag	partnerMotifString	meanScore	meanIpdRatio	meanCoverage	objectiveScore
Efm502	RAYCNNNNNNTTRG	1	m6A	0.987991	905	916	RAYCNNNNNNTTRG/CYAANNNNNNGRTY	CYAANNNNNNGRTY	87.3017	5.73002	53.7646	78153.6
	CYAANNNNNNGRTY	3	m6A	0.979258	897	916	RAYCNNNNNNTTRG/CYAANNNNNNGRTY	RAYCNNNNNNTTRG	84.495	5.91458	54.5017	73641.2
Efm733	AGAWNNNNATTA	0	m6A	0.785311	278	354	AGAWNNNNATTA/TAATNNNNWTCT	TAATNNNNWTCT	46.0324	9.53968	22.295	10295.5
	TAATNNNNWTCT	2	m6A	0.731638	259	354	AGAWNNNNATTA/TAATNNNNWTCT	AGAWNNNNATTA	47.6023	6.27313	23.556	9306.68
OG1Ssp	ADGCAGCW	0	m6A	0.630372	440	698	ADGCAGCW		133.425	2.85414	202.868	38755
	ANNTRGCAD	0	m6A	0.327013	983	3006	ANNTRGCAD		76.708	1.8365	202.151	21515.8
	TVNADRRG	0	modified_base	0.259301	3722	14354	TVNADRRG		44.6698	1.76853	195.665	49341.6
	TNRGCNTHNH	0	modified_base	0.170239	1088	6391	TNRGCNTHNH		43.2675	1.73381	198.009	9566.31
	TNNNDNNH	0	modified_base	0.145412	161187	1108482	TNNNDNNH		45.751	1.76378	197.305	1.30037e+06
	TGNSCYNH	0	modified_base	0.143102	1250	8735	TGNSCYNH		43.608	1.75342	197.379	7102.1
	AGNNAVHWNH	0	m6A	0.121621	3590	29518	AGNNAVHWNH		70.5521	1.76026	203.021	34983.8
	TNNNCRVH	0	modified_base	0.114269	11772	103020	TNNNCRVH		43.6645	1.75038	197.429	72965.1
	VAHNBAVYAD	1	m6A	0.105206	1922	18269	VAHNBAVYAD		77.4808	1.90868	203.502	8844.89
	AGKBNNBH	0	m6A	0.0829424	3960	47744	AGKBNNBH		66.6851	1.78908	204.86	10853.8
	TNNNNNDG	0	modified_base	0.0493685	13325	269909	TNNNNNDG		42.21	1.72192	198.94	19677.5
OG1SSp::efa733I	AGAWNNNNATTA	0	m6A	0.990797	323	326	AGAWNNNNATTA/TAATNNNNWTCT	TAATNNNNWTCT	276.245	7.1439	180.372	88487.7
	TAATNNNNWTCT	2	m6A	0.984663	321	326	AGAWNNNNATTA/TAATNNNNWTCT	AGAWNNNNATTA	254.766	5.21779	180.791	80650.3
	ADGCAGC	0	m6A	0.528269	598	1132	ADGCAGC		117.42	2.75982	189.186	39537.7
	ANNTRGCAD	0	m6A	0.374251	1125	3006	ANNTRGCAD		74.0596	1.88236	186.888	34246.8
	TVVADRRG	0	modified_base	0.261957	3226	12315	TVVADRRG		44.111	1.75343	184.79	42620.4
	TNNNDNNH	0	modified_base	0.135275	149950	1108482	TNNNDNNH		45.1988	1.76895	184.689	1.11987e+06
	TNNNCRVHNH	0	modified_base	0.113741	9156	80499	TNNNCRVHNH		42.7355	1.74458	185.377	55311.8
	VANNBANYA	1	m6A	0.104334	3938	37744	VANNBANYA		73.838	1.96204	188.377	12541.1
	AGNNAVHW	0	m6A	0.0973796	3497	35911	AGNNAVHW		73.7535	1.92343	188.891	24495.7
	TNVSCNNH	0	modified_base	0.0935816	7347	78509	TNVSCNNH		42.3655	1.73519	185.54	8800.22
	TNNNNNNG	0	modified_base	0.0385006	12648	328514	TNNNNNNG		41.6494	1.72197	187.246	15729.1
OG1RF::efa502I	RAYCNNNNNNTTRG	1	m6A	0.998744	795	796	RAYCNNNNNNTTRG/CYAANNNNNNGRTY	CYAANNNNNNGRTY	233.016	4.92121	162.811	185039
	CYAANNNNNNGRTY	3	m6A	0.98995	788	796	RAYCNNNNNNTTRG/CYAANNNNNNGRTY	RAYCNNNNNNTTRG	212.532	4.67372	163.223	164518
	ANKYAGYA	0	m6A	0.395456	1375	3477	ANKYAGYA		83.2247	2.28021	162.441	49652.8
	ADDTGGCAD	0	m6A	0.351772	407	1157	ADDTGGCAD		70.0639	1.93944	164.408	11135.9
	TVVARARG	0	modified_base	0.282359	2140	7579	TVVARARG		43.235	1.82186	160.129	29646.4
	ADGYANYW	0	m6A	0.202828	2338	11527	ADGYANYW		78.2592	2.20127	162.149	8638.4
	TNNNDNNH	0	modified_base	0.11879	131677	1108482	TNNNDNNH		43.9434	1.82126	160.26	850564
	TNVGCNDH	0	modified_base	0.105333	3668	34823	TNVGCNDH		40.9376	1.79429	161.938	6536.34
	TNNNCRVHNH	0	modified_base	0.104473	8410	80499	TNNNCRVHNH		41.7451	1.80146	160.654	45973.3
	AGNNAVNW	0	m6A	0.0862178	3694	42845	AGNNAVNW		64.4848	1.85859	163.778	20718.6
	TNNNNDNG	0	modified_base	0.0379602	9978	262854	TNNNNDNG		40.5138	1.77205	161.71	13207.2
